# Supplementary material for: Metabolic Modeling of Common Escherichia coli Strains in Human Gut Microbiome
Source: Biomed Res Int. 2014 Jul 13;2014:694967. doi: 10.1155/2014/694967 (PMC4122010; doi:10.1155/2014/694967)
Supplement: Supplementary file 1 — Figure S1: Robustness analysis of metabolic reactions in E. coli models. Table S1: The reactions and metabolites in three E. coli metabolic networks. Table S2: Metabolic reactions associated with human type 2 diabetes. TEXT S1: Metabolic model for E. coli CFTO73 in SBML format. TEXT S2: Metabolic model for E. coli HS in SBML format. TEXT S3: Metabolic model for E. coli UTI89 in SBML format. [file 694967.f1.zip]

Archive with 6 entries (6 files):
- 694967.f1/Figure S1.pdf
- 694967.f1/Table_S1.xls
- 694967.f1/Table_S2.xls
- 694967.f1/TEXT S1.txt
- 694967.f1/TEXT S2.txt
- 694967.f1/TEXT S3.txt
